# Supplementary material for: Exploring the bioherbicide and in vitro biofungicide effects of pistachio hulls for their use in sustainable agriculture
Source: PLoS One. 2026 Feb 20;21(2):e0322263. doi: 10.1371/journal.pone.0322263 (PMC12923012; doi:10.1371/journal.pone.0322263)
Supplement: S1 Dataset — The provided Excel file includes the raw data used to generate the results presented in this manuscript. (XLSX) [file pone.0322263.s001.xlsx]

## Sheet: D1. In vitro assays
CONTROL	Solanum nigrum			Lactuca serriola			Lolium rigidum			Zea mays			Hordeum vulgare			Triticum aestivum			Lens culinaris
Replicates	Epicotyl length (mm)	Radicle length (mm)	Germination percentage	Epicotyl length (mm)	Radicle length (mm)	Germination percentage	Epicotyl length (mm)	Radicle length (mm)	Germination percentage	Epicotyl length (mm)	Radicle length (mm)	Germination percentage	Epicotyl length (mm)	Radicle length (mm)	Germination percentage	Epicotyl length (mm)	Radicle length (mm)	Germination percentage	Epicotyl length (mm)	Radicle length (mm)	Germination percentage
P1.1	0.6	2	93.3333	13	6.5	100	70	95.5	86.6667	25	67	93.3333	68.2625	55.5625	93.3333	41.275	63.5	100	106	10	100
p1.2	0.3	0.2		11	19		76	92		22	51		63.5	50.8		57.15	30.1625		38	22
P1.3	0.7	3.9		19	9.525		44.5	41		25	49		47.625	31.75		57.15	61.9125		11	29
P1.4	1.3	2.9		19	7.9375		54	60		39	54		52.3875	26.9875		12.7	9.525		29	27
P1.5	0.7	1.1		24	9.525		63.5	92		38	39		0	0		22.225	7.9375		38	10
P1.6	1.2	2.6		19.05	11.1125		70	76		42	52		61.9125	41.275		74.6125	76.2		32	32
P1.7	0.8	2.9		20.6375	7.9375		70	67		0	0		57.15	66.675		60.325	84.1375		35	27
P1.8	1.1	2.8		12.7	9.525		57	67		45	44		57.15	38.1		60.325	61.9125		52	25
P1.9	0.9	1.2		17.4625	14.2875		51	54		52	52		41.275	39.6875		50.8	63.5		16	13
P1.10	0.8	2.4		19.05	11.1125		0	0		50	52		65.0875	41.275		61.9125	22.225		35	30
P1.11	1.1	3.4		42.8625	28.575		54	70		53	66		61.9125	53.975		98.425	66.675		48	25
P1.12	0.8	1.7		7.112	10.16		35	108		28	39		68.2625	63.5		79.375	76.2		25	32
P1.13	0.7	0.8		16.764	21.59		0	0		37	27		4.7625	3.175		58.7375	36.5125		29	35
P1.14	0.1	0.4		18.288	10.16		48	76		39	45		76.2	66.675		74.6125	71.4375		29	10
P1.15	0	0		17.78	7.366		67	63.5		43	40		74.6125	34.925		57.15	60.325		37	27
P2.1	0.4	1.3	93.3333	22.86	9.144	66.6667	73	95	100	27	75	100	57.15	63.5	100	47.625	57.15	100	0	0	66.6667
P2.2	0.7	1.8		17.018	12.192		50	91		36	54		53.975	42.8625		38.1	55.5625		0	0
P2.3	0.9	1.4		19.812	8.128		52	41		56	68		52.3875	52.3875		50.8	61.9125		0	0
P2.4	1.1	1.9		11.43	19.812		51	61		54	66		77.7875	63.5		34.925	34.925		0	0
P2.5	0.6	2.4		18.034	26.924		38	81		42	76		52.3875	66.675		52.3875	65.0875		16	5
P2.6	0.8	2.1		18.288	10.16		75	61		44	64		69.85	55.5625		55.5625	47.625		35	22
P2.7	1	3.1		40.64	8.128		70	60		40	48		66.675	47.625		57.15	57.15		29	38
P2.8	0.7	1.1		4.572	25.4		51	55		51	56		73.025	57.15		47.625	53.975		27	21
P2.9	0.8	0.9		19.558	25.908		57	67		46	65		61.9125	55.5625		47.625	34.925		32	24
P2.10	0.7	1.9		17.272	12.7		37	38		46	64.5		55.5625	50.8		53.975	41.275		41	13
P2.11	0.8	2.4		0	0		74	70		50	73		73.025	65.0875		49.2125	36.5125		29	16
P2.12	1.1	1.7		0	0		38	79		42	75		351.367	42.8625		52.3875	46.0375		40	22
P2.13	0.8	1.2		0	0		54	25		40	24		73.025	60.325		33.3375	25.4		32	11
P2.14	0.6	1.1		0	0		48	33		46	77		66.675	57.15		31.75	36.5125		46	35
P2.15	0	0		0	0		70	76		44	66		80.9625	73.025		34.925	28.575		0	0
P3.1	0.8	2.3	93.3333	0	0	0	54	75	80	23	26	100	63.5	47.625	100	55.5625	61.9125	93.3333	35	49	100
P3.2	0.5	1.7		0	0		67	41		35	38		60.325	53.975		60.325	61.9125		52	29
P3.3	0.4	1		0	0		60	63.5		40	68		60.325	57.15		50.8	63.5		49	30
P3.4	0.8	2.1		0	0		42	51		42	51		60.325	71.4375		61.9125	22.225		60	35
P3.5	0.5	3.1		0	0		51	62		33	63		71.4375	66.675		98.425	66.675		35	29
P3.6	0.7	2.5		0	0		38	79		57	49		74.6125	65.0875		79.375	76.2		36	29
P3.7	0.5	2.5		0	0		44.5	58.5		41	55		44.45	38.1		58.7375	36.5125		51	30
P3.8	0.7	2.7		0	0		51	44		26	56		38.1	61.9125		74.6125	71.4375		21	25
P3.9	0.4	2.1		0	0		63.5	93		22	27		42.8625	41.275		57.15	60.325		32	35
P3.10	0.8	2		0	0		48	91		26	75		63.5	68.2625		53.975	41.275		38	29
P3.11	0.7	1.4		0	0		44.5	104		41	63.5		73.025	57.15		52.3875	46.0375		51	30
P3.12	0.9	2.2		0	0		73	41		43	60		14.2875	34.925		58.7375	36.5125		44	22
P3.13	0.6	1.5		0	0		0	0		53	58.5		61.9125	68.2625		60.325	71.4375		37	25
P3.14	0.7	1.9		0	0		0	0		41	22		34.925	31.75		73.025	68.2625		35	25
P3.15	0	0		0	0		0	0		48	71		69.85	44.45		0	0		26.5	28
EXTRACT 2,5%	Solanum nigrum			Lactuca serriola			Lolium rigidum			Zea mays			Hordeum vulgare			Triticum aestivum			Lens culinaris
Replicates	Epicotyl length (mm)	Radicle length (mm)	Germination percentage	Epicotyl length (mm)	Radicle length (mm)	Germination percentage	Epicotyl length (mm)	Radicle length (mm)	Germination percentage	Epicotyl length (mm)	Radicle length (mm)	Germination percentage	Epicotyl length (mm)	Radicle length (mm)	Germination percentage	Epicotyl length (mm)	Radicle length (mm)	Germination percentage	Epicotyl length (mm)	Radicle length (mm)	Germination percentage
P1.1	0	0	0	26.9875	3.175	53.3333	16	3	93.3333	37	38	86.6667	22.225	12.7	93.3333	17.4625	63.5	73.3333	51	40	100
p1.2	0	0		25.4	4.7625		75	19		27	52		53.975	28.575		0	0		41	29
P1.3	0	0		25.4	3.175		44.5	19		29	57		76.2	28.575		0	0		40	22
P1.4	0	0		4.7625	26.9875		48	24		48	47.5		12.7	11.1125		0	0		27	19
P1.5	0	0		28.575	4.7625		16	59		38	35		23.8125	17.4625		0	0		11	13
P1.6	0	0		9.525	3.175		67	19		0	0		0	0		55.5625	23.8125		48	19
P1.7	0	0		9.525	3.175		55.5	13		48	32		85.725	31.75		49.2125	11.1125		38	25
P1.8	0	0		11.1125	1.5875		89	6		19	45		63.5	34.925		63.5	22.225		32	14
P1.9	0	0		0	0		41	19		30	25		60.325	25.4		46.0375	20.6375		38	25
P1.10	0	0		0	0		55.5	13		19	22		69.85	34.925		47.625	31.75		22	27
P1.11	0	0		0	0		55.5	27		19	54		66.675	36.5125		12.7	11.1125		22	25
P1.12	0	0		0	0		49	16		187	67		60.325	28.575		39.6875	22.225		32	25
P1.13	0	0		0	0		9.5	5		32	45		88.9	0		33.3375	17.4625		32	24
P1.14	0	0		0	0		1.5	1.5		37	40		41.275	22.225		19.05	15.875		13	8
P1.15	0	0		0	0		0	0		0	0		82.55	38.1		28.575	9.525		11	7
P2.1	0	0	0	0	0	0	70	27	73.3333	16	32	73.3333	63.5	22.225	93.3333	85.725	28.575	100	24	22	100
P2.2	0	0		0	0		52	22		40	65.5		0	23.8125		11.1125	7.9375		6	11
P2.3	0	0		0	0		59	19		0	0		73.025	0		50.8	38.1		29	21
P2.4	0	0		0	0		51	13		0	0		76.2	38.1		60.325	39.6875		17	18
P2.5	0	0		0	0		57	18		0	0		66.675	22.225		61.9125	11.1125		22	21
P2.6	0	0		0	0		41	19		13	51		73.025	57.15		65.0875	26.9875		16	12
P2.7	0	0		0	0		73	11		14	32		0	0		61.9125	11.1125		14	12
P2.8	0	0		0	0		51	10		25.5	45		76.2	49.2125		60.325	17.4625		40	35
P2.9	0	0		0	0		35	10		29	33		63.5	0		53.975	38.1		32	28
P2.10	0	0		0	0		32	35		32	41		79.375	22.225		25.4	4.7625		14	14
P2.11	0	0		0	0		69	24		6.5	8		0	31.75		12.7	1.5875		10	7
P2.12	0	0		0	0		0	0		38	70		60.325	34.925		38.1	30.1625		19	8
P2.13	0	0		0	0		0	0		19.5	60		0	34.925		36.5125	19.05		24	22
P2.14	0	0		0	0		0	0		0	0		63.5	34.925		53.975	15.875		13	21
P2.15	0	0		0	0		0	0		35	64		73.025	50.8		20.6375	6.35		19	29
P3.1	0	0	0	0	0	0	35	21	86.6667	32	25	100	60.325	38.1	100	52.3875	38.1	73.3333	0	0	66.6667
P3.2	0	0		0	0		63.5	11		21	33		60.325	38.1		47.625	23.8125		0	0
P3.3	0	0		0	0		21	50		11	10		76.2	25.4		26.9875	9.525		0	0
P3.4	0	0		0	0		50	11		32	13		87.3125	12.7		36.5125	26.9875		0	0
P3.5	0	0		0	0		38	11		29	79		52.3875	36.5125		28.575	26.9875		0	0
P3.6	0	0		0	0		65	17.5		11	32		82.55	31.75		50.8	30.1625		33	11
P3.7	0	0		0	0		52	27		51	52		57.15	28.575		44.45	12.7		24	10
P3.8	0	0		0	0		76	21		38	79		9.525	0		47.625	39.6875		41	15.5
P3.9	0	0		0	0		48	13		38	57		87.3125	25.4		52.3875	31.75		22	10
P3.10	0	0		0	0		38	24		22	31		79.375	31.75		3.175	1.5875		16	22
P3.11	0	0		0	0		51	22		10	27		61.9125	38.1		9.525	4.7625		27	22
P3.12	0	0		0	0		5	1		31	38		0	15.875		0	0		29	24
P3.13	0	0		0	0		0	0		15	18		82.55	28.575		0	0		44.5	21
P3.14	0	0		0	0		0	0		50	21		76.2	27.178		0	0		25.5	23
P3.15	0	0		0	0		13	24		37	28		38.1	21.082		0	0		9.5	6
EXTRACT 10%	Solanum nigrum			Lactuca serriola			Lolium rigidum			Zea mays			Hordeum vulgare			Triticum aestivum			Lens culinaris
Replicates	Epicotyl length (mm)	Radicle length (mm)	Germination percentage	Epicotyl length (mm)	Radicle length (mm)	Germination percentage	Epicotyl length (mm)	Radicle length (mm)	Germination percentage	Epicotyl length (mm)	Radicle length (mm)	Germination percentage	Epicotyl length (mm)	Radicle length (mm)	Germination percentage	Epicotyl length (mm)	Radicle length (mm)	Germination percentage	Epicotyl length (mm)	Radicle length (mm)	Germination percentage
P1.1	0	0	0	0	0	0	40	2	26.6667	0	0	80	0	1.5875	46.6667	22.225	4.7625	20	5	3	80
p1.2	0	0		0	0		32	3		0	0		3.175	4.7625		6.35	1.5875		3	3
P1.3	0	0		0	0		38	2		21	14		7.9375	7.9375		19.05	4.7625		6	1
P1.4	0	0		0	0		32	3		22	19		0	0		0	0		6	5
P1.5	0	0		0	0		0	0		5	2		11.1125	11.1125		0	0		13	5
P1.6	0	0		0	0		0	0		13	11		26.9875	26.9875		0	0		13	3
P1.7	0	0		0	0		0	0		27	25		4.7625	4.7625		0	0		1.5	1.5
P1.8	0	0		0	0		0	0		36.5	29		0	0		0	0		5	3
P1.9	0	0		0	0		0	0		19	19		0.79375	0.79375		0	0		16	6
P1.10	0	0		0	0		0	0		32	32		0	0		0	0		19	5
P1.11	0	0		0	0		0	0		19	10		0	0		0	0		13	9.5
P1.12	0	0		0	0		0	0		21	8		0	0		0	0		5	3
P1.13	0	0		0	0		0	0		32	11		0	0		0	0		0	0
P1.14	0	0		0	0		0	0		32	10.5		0	0		0	0		0	0
P1.15	0	0		0	0		0	0		0	0		0	0		0	0		0	0
P2.1	0	0	0	0	0	0	3	1	13.3333	0	0	66.6667	0	0	0	1.5875	0.79375	13.3333	0	0	0
P2.2	0	0		0	0		6	3		0	0		0	0		15.875	25.4		0	0
P2.3	0	0		0	0		0	0		0	0		0	0		0	0		0	0
P2.4	0	0		0	0		0	0		0	0		0	0		0	0		0	0
P2.5	0	0		0	0		0	0		0	0		0	0		0	0		0	0
P2.6	0	0		0	0		0	0		27	23		0	0		0	0		0	0
P2.7	0	0		0	0		0	0		26	21		0	0		0	0		0	0
P2.8	0	0		0	0		0	0		31	26		0	0		0	0		0	0
P2.9	0	0		0	0		0	0		18	13		0	0		0	0		0	0
P2.10	0	0		0	0		0	0		31	26.5		0	0		0	0		0	0
P2.11	0	0		0	0		0	0		29	23		0	0		0	0		0	0
P2.12	0	0		0	0		0	0		29	22		0	0		0	0		0	0
P2.13	0	0		0	0		0	0		30	24.5		0	0		0	0		0	0
P2.14	0	0		0	0		0	0		18.5	14		0	0		0	0		0	0
P2.15	0	0		0	0		0	0		29	22.5		0	0		0	0		0	0
P3.1	0	0	0	0	0	0	3	1	46.6667	32	29	80	0	0	0	22.225	0.79375	26.6667	0	0	0
P3.2	0	0		0	0		5	1.5		20	16		0	0		19.05	4.7625		0	0
P3.3	0	0		0	0		6	3		23	11		0	0		12.7	9.525		0	0
P3.4	0	0		0	0		28.575	5		29	22		0	0		14.2875	3.175		0	0
P3.5	0	0		0	0		12.7	3		13	6		0	0		0	0		0	0
P3.6	0	0		0	0		27	5		23	19.5		0	0		0	0		0	0
P3.7	0	0		0	0		5	1		35	13		0	0		0	0		0	0
P3.8	0	0		0	0		0	0		20.5	14		0	0		0	0		0	0
P3.9	0	0		0	0		0	0		32	12.5		0	0		0	0		0	0
P3.10	0	0		0	0		0	0		20	13		0	0		0	0		0	0
P3.11	0	0		0	0		0	0		20	14.5		0	0		0	0		0	0
P3.12	0	0		0	0		0	0		31	28		0	0		0	0		0	0
P3.13	0	0		0	0		0	0		0	0		0	0		0	0		0	0
P3.14	0	0		0	0		0	0		0	0		0	0		0	0		0	0
P3.15	0	0		0	0		0	0		0	0		0	0		0	0		0	0

## Sheet: D2. In vivo assays
Lentil assay
CONTROL	Solanum nigrum			Lactuca serriola			Lolium rigidum			Lens culinaris
Replicates	Plant number	Fresh weight	Dry weight	Plant number	Fresh weight	Dry weight	Plant number	Fresh weight	Dry weight	Plant number	Fresh weight	Dry weight
C1	9	0.24	0.024	6	1.82	0.16	15	23.3	2.24	2	2.67	0.42
C2	9	0.32	0.0431	7	2.45	0.18	10	19.47	2.15	2	3.04	0.55
C3	9	0.59	0.074	4	2.37	0.21	10	14.08	1.43	2	3.63	0.49
C4	10	0.58	0.0918	5	1.48	0.17	13	15.95	2.04	2	2.17	0.41
C5	4	0.16	0.0781	7	2.09	0.23	12	22.74	2.29	2	2.55	0.37
C6	9	0.59	0.0216	7	2.13	0.28	13	23.53	2.86	2	2.51	0.48
EXTRACT 10%	Solanum nigrum			Lactuca serriola			Lolium rigidum			Lens culinaris
Replicates	Plant number	Fresh weight	Dry weight	Plant number	Fresh weight	Dry weight	Plant number	Fresh weight	Dry weight	Plant number	Fresh weight	Dry weight
C1	0	0	0	2	0.36	0.031	12	18.03	1.7	2	2.62	0.33
C2	1	0.0258	0.0037	3	0.21	0.0289	14	13.3	1.42	2	2.7	0.42
C3	1	0.0153	0.0016	3	0.316	0.0317	14	21.63	2.23	2	2.76	0.39
C4	1	0.032	0.006	4	0.25	0.0257	12	19.34	2.11	2	3.77	0.57
C5	1	0.2303	0.027	1	0.0208	0.003	10	14.51	1.48	2	2.61	0.38
C6	0	0	0	2	0.27	0.0374	13	18.48	1.97	2	2.46	0.44
POWDER	Solanum nigrum			Lactuca serriola			Lolium rigidum			Lens culinaris
Replicates	Plant number	Fresh weight	Dry weight	Plant number	Fresh weight	Dry weight	Plant number	Fresh weight	Dry weight	Plant number	Fresh weight	Dry weight
C1	0	0	0	0	0	0	12	13.21	1.36	2	3.19	0.43
C2	0	0	0	5	0.9	0.09	12	13.34	1.36	2	4.54	0.57
C3	0	0	0	4	1.08	0.1	11	18.98	1.83	2	3.42	0.42
C4	0	0	0	1	0.25	0.015	13	19.09	1.96	2	3.19	0.41
C5	1	0.07	0.0052	7	3.9	0.28	9	12.65	1.11	2	3.81	0.5
C6	4	0.35	0.0389	6	1.63	0.13	12	14.14	1.36	2	3.8	0.48
Maize assay
CONTROL	Solanum nigrum			Lactuca serriola			Lolium rigidum			Zea mays
Replicates	Plant number	Fresh weight	Dry weight	Plant number	Fresh weight	Dry weight	Plant number	Fresh weight	Dry weight	Plant number	Fresh weight	Dry weight
C1	7	0.26	0.0472	3	1.1	0.12	11	16.41	1.83	2	25.17	2.63
C2	9	0.77	0.14	8	1.66	0.22	10	14.49	1.98	2	17	1.98
C3	4	0.2	0.0388	0	0	0	9	11.64	1.18	2	20.86	2.05
C4	6	0.43	0.0694	0	0	0	13	15.94	1.84	2	18.5	1.96
C5	3	0.18	0.0251	3	0.32	0.0387	14	18.92	1.67	2	22.59	2.13
C6	6	0.45	0.0539	0	0	0	12	16.72	1.51	2	17.07	1.51
EXTRACT 10%	Solanum nigrum			Lactuca serriola			Lolium rigidum			Zea mays
Replicates	Plant number	Fresh weight	Dry weight	Plant number	Fresh weight	Dry weight	Plant number	Fresh weight	Dry weight	Plant number	Fresh weight	Dry weight
C1	0	0	0	1	0.0136	0.0003	12	19.46	2.11	2	17.18	1.81
C2	0	0	0	2	0.38	0.07	10	11.96	1.49	2	22.45	2.27
C3	1	0.0223	0.002	2	0.0739	0.0076	12	11.71	1.14	2	19.95	1.8
C4	0	0	0	3	0.31	0.0355	10	13.57	1.22	2	18.25	1.6
C5	0	0	0	3	1.47	0.18	12	14.72	1.6	2	17.96	1.75
C6	0	0	0	3	0.6	0.04	11	15.31	1.49	2	20.93	1.96
POWDER	Solanum nigrum			Lactuca serriola			Lolium rigidum			Zea mays
Replicates	Plant number	Fresh weight	Dry weight	Plant number	Fresh weight	Dry weight	Plant number	Fresh weight	Dry weight	Plant number	Fresh weight	Dry weight
C1	2	0.11	0.019	4	0.32	0.0473	10	8.6	0.99	2	17.12	1.71
C2	0	0	0	5	1.32	0.18	9	11.88	1.31	2	22.35	2.19
C3	1	0.0327	0.004	2	0.1591	0.0207	12	12.87	1.36	2	12.9	1.38
C4	1	0.0332	0.005	1	0.26	0.0185	9	10.16	1.12	2	19.89	1.89
C5	1	0.0973	0.00284	1	0.24	0.001	8	11.66	1.17	2	18.23	1.75
C6	4	0.22	0.0297	1	0.51	0.0519	10	8.23	0.82	2	12.39	1.09

## Sheet: D3. Pure compounds in vitro exp
CONTROL	Solanum nigrum			Lactuca serriola			Lolium rigidum
Replicates	Epicotyl length (mm)	Radicle length (mm)	Germination percentage	Epicotyl length (mm)	Radicle length (mm)	Germination percentage	Epicotyl length (mm)	Radicle length (mm)	Germination percentage
P1.1	0	0	0	0	0	0	5.6	4.6	80
p1.2	0	0		0	0		4.6	4.4
P1.3	0	0		0	0		3.4	3.1
P1.4	0	0		0	0		5.7	4.2
P1.5	0	0		0	0		2.9	4.6
P1.6	0	0		0	0		4.4	2.3
P1.7	0	0		0	0		4.9	6.4
P1.8	0	0		0	0		5	5.8
P1.9	0	0		0	0		0	0
P1.10	0	0		0	0		0	0
P2.1	1	0.6	100	1	0.6	100	3	5.6	100
P2.2	2.2	0.8		2.2	0.8		5	6.5
P2.3	3.6	1.5		3.6	1.5		5.7	5.3
P2.4	2.6	0.2		2.6	0.2		2.6	2
P2.5	2.9	0.5		2.9	0.5		4.1	7.2
P2.6	1.9	0.5		1.9	0.5		4.3	3.4
P2.7	1.9	0.4		1.9	0.4		5.5	7.2
P2.8	2.6	0.6		2.6	0.6		5.9	7.2
P2.9	2.2	0.8		2.2	0.8		5.1	4.5
P2.10	2.5	0.6		2.5	0.6		4.5	5.2
P3.1	0	0	60	0	0	60	3.9	2.9	100
P3.2	0	0		0	0		3.1	2.2
P3.3	0	0		0	0		2.6	4.2
P3.4	0	0		0	0		3.4	2.8
P3.5	2.4	0.9		2.4	0.9		3.9	2.9
P3.6	2.8	0.8		2.8	0.8		3.6	4.6
P3.7	1.8	0.6		1.8	0.6		3.5	3.2
P3.8	1.5	0.5		1.5	0.5		2.8	2.2
P3.9	0.9	0.6		0.9	0.6		3.2	4.9
P3.10	1.5	0.5		1.5	0.5		4.3	4
P4.1	2.1	3.1	66.6667	0.4	0.8	66.6667	4	3.6	73.3333
P4.2	0.8	3.8		0.4	3.2		5.6	2.8
P4.3	1.1	3.4		0.4	3		0	0
P4.4	1.3	7.3		0.3	1.8		0	0
P4.5	1.3	2.9		0.3	2.3		5.2	3.2
P4.6	1.1	2.8		0.3	3		1.7	2.8
P4.7	0.7	1.4		0.3	1.8		3.8	2.2
P4.8	1.8	3.1		0.4	1.7		3.2	4.6
P4.9	0.8	0.3		0.3	0.9		3.6	2.2
P4.10	0.5	0.9		0.3	0.9		2.3	2.6
P4.11	0	0		0	0		3.4	2.9
P4.12	0	0		0	0		0	0
P4.13	0	0		0	0		0	0
P4.14	0	0		0	0		0	0.6
P4.15	0	0		0	0		1.7	0.9
P5.1	1.4	4.6	80	0.4	1.6	66.6667	3.9	2.4	53.3333
P5.2	1	3		0.2	0.4		2.1	2.4
P5.3	1.1	2.7		0.3	1.9		3.9	2.8
P5.4	1.1	2.8		0.3	0.9		1.2	1.3
P5.5	1.7	2.2		0.4	0.7		0.4	1.4
P5.6	0	0.2		0.4	0.1		0.2	0
P5.7	0	0.2		0.4	1.5		0	0.9
P5.8	0	0.1		0.3	1.4		0.2	0
P5.9	0	0.1		0.2	1		0	0
P5.10	0	0.1		0	0.2		0	0
P5.11	0	0.1		0	0		0	0
P5.12	0	0.1		0	0		0	0
P5.13	0	0		0	0		0	0
P5.14	0	0		0	0		0	0
P5.15	0	0		0	0		0	0
GALLIC ACID	Solanum nigrum			Lactuca serriola			Lolium rigidum
Replicates	Epicotyl length (mm)	Radicle length (mm)	Germination percentage	Epicotyl length (mm)	Radicle length (mm)	Germination percentage	Epicotyl length (mm)	Radicle length (mm)	Germination percentage
P1.1	0	0.5	50	0	0.5	60	2.7	0.2	30
p1.2	0	0.5		0	0.5		1.5	0
P1.3	0.2	0.2		0.2	0.2		3.1	0.2
P1.4	0	0		0	0		0	0
P1.5	0.2	0.6		0.2	0.6		0	0
P1.6	0	0		0	0		0	0
P1.7	0	0		0	0		0	0
P1.8	0.1	0.5		0.1	0.5		0	0
P1.9	0	0		0	0		0	0
P1.10	0.2	0.6		0.2	0.6		0	0
P2.1	0	0.5	60	0	0.5	60	0.9	0	30
P2.2	0.2	0.6		0.2	0.6		2.9	0.3
P2.3	0.3	0.3		0.3	0.3		3.8	0.3
P2.4	0.2	0.5		0.2	0.5		0	0
P2.5	0	0		0	0		0	0
P2.6	0.1	0.4		0.1	0.4		0	0
P2.7	0	0		0	0		0	0
P2.8	0	0		0	0		0	0
P2.9	0	0		0	0		0	0
P2.10	0.1	0.4		0.1	0.4		0	0
P3.1	0.2	0.5	30	0.2	0.5	30	3.9	0.1	100
P3.2	0	0		0	0		3.1	0
P3.3	0.2	0.5		0.2	0.5		2.6	0
P3.4	0	0		0	0		3.4	0.1
P3.5	0	0		0	0		3.9	0.8
P3.6	0.2	0.6		0.2	0.6		3.6	0
P3.7	0	0		0	0		3.5	0
P3.8	0	0		0	0		2.8	0
P3.9	0	0		0	0		3.2	0
P3.10	0	0		0	0		4.3	0
PROTOCATECHUIC ACID	Solanum nigrum			Lactuca serriola			Lolium rigidum
Replicates	Epicotyl length (mm)	Radicle length (mm)	Germination percentage	Epicotyl length (mm)	Radicle length (mm)	Germination percentage	Epicotyl length (mm)	Radicle length (mm)	Germination percentage
P1.1	0	0.2	100	0	0.3		1.1	0	50
p1.2	0	0.1		0	0.3		3.6	0
P1.3	0	0.2		0	0.2		1	0
P1.4	0	0.2		0	0.2		1.8	0
P1.5	0	0.2		0	0.1		0.3	0
P1.6	0	0.2		0	0.2		0	0
P1.7	0	0.2		0	0.1		0	0
P1.8	0	0.2		0	0.1		0	0
P1.9	0	0.1		0	0		0	0
P1.10	0	0.2		0	0		0	0
P2.1	0	0.2	80	0	0		0	0	20
P2.2	0	0.2		0	0		0	0
P2.3	0	0.1		0	0		0	0
P2.4	0	0		0	0		0	0
P2.5	0	0		0	0		0	0
P2.6	0	0.1		0	0.2		2.5	0
P2.7	0	0.1		0	0.2		1	0
P2.8	0	0.2		0	0.1		0	0
P2.9	0	0.2		0	0.2		0	0
P2.10	0	0.2		0	0.1		0	0
P3.1	0	0.2	90	0	0.1		0	0	0
P3.2	0	0.2		0	0.1		0	0
P3.3	0	0.1		0	0		0	0
P3.4	0	0.1		0	0		0	0
P3.5	0	0.1		0	0		0	0
P3.6	0	0.1		0	0		0	0
P3.7	0	0.1		0	0		0	0
P3.8	0	0.1		0	0		0	0
P3.9	0	0.1		0	0		0	0
P3.10	0	0		0	0		0	0

## Sheet: D4. Biofungicide effect
CONTROL	Mean of the Area (cm2)
Replicates	Alternaria alternata	Botryosphaeria dothidea	Aspergillus niger	Rhizoctonia solani
P1_1	6.572	38.31	10.773	56.7452
P1_2	5.172	40.314	12.73	56.7452
P1_3	5.43	32.742	11.74	56.7452
25% HULL EXTRACT	Mean of the Area (cm2)
Replicates	Alternaria alternata	Botryosphaeria dothidea	Aspergillus niger	Rhizoctonia solani
P1.1	6.692	23.97	11.67	56.7452
P1.2	4.733	22.04	9.521	56.7452
P1.3	5.812	30.45	11.47	56.7452
P1.4	4.166	32.23	12.98	56.7452
P1.5	5.775	39.43	13.23	56.7452
P1.6	3.618	38.926		56.7452
